# Supplementary material for: Conformational Flexibility in Capsids Encoded by the Caliciviridae
Source: Viruses. 2024 Nov 26;16(12):1835. doi: 10.3390/v16121835 (PMC11680396; doi:10.3390/v16121835)
Supplement: Supplementary file 1 [file viruses-16-01835-s001.zip]

Archive with 2 entries (2 files):
- viruses-3170409-supplementary-table S1.xlsx
- viruses-3170409-supplementary-video S1.mp4
