# Supplementary material for: Conformational Flexibility in Capsids Encoded by the Caliciviridae
Source: Viruses. 2024 Nov 26;16(12):1835. doi: 10.3390/v16121835 (PMC11680396; doi:10.3390/v16121835)
Supplement: Supplementary file 1 [file viruses-16-01835-s001.zip › viruses-3170409-supplementary-table S1.xlsx]

## Sheet: Sheet1
Strain	Genbank accession no.	Genbank protein sequence ID
GII.3_CHDC2005_1975	HM072045	AED02038.1
GII.3_New Orleans279_1994	AF414412	AAL12989.1
GII.3_SaitamaU201_1998	AB067542	BAB84155.1
GII.3_Berlin226_2001	AF427111	AAL18863.1
GII.3_Beijing48_2005	EU850824	ACF60294.1
GII.3_RotterdamP8D31_2006	AB385642	BAG68815.1
GII.4_Grimsby_1995	AJ004864.1	CAA06169.1
GII.4_Farmington_2002	AY502023.1	AAR97663.1
GII.4_Hunter_2004	EU078414.1	ABW74540.1
GII.4_Den Haag_2006	EF126965.1	ABL74395.1
GII.4_Osaka_2007	AB434770.1	BAG30923.1
GII.4_New Orleans_2009	GU445325.2	ADD10375.1
GII.4[P16]_Sydney_2012	LC175468.1	BAV53262.1
GII.4_Hong Kong_2019	MN400355.2	QEL43936.1
